# Supplementary material for: A Mixed Methods Approach to Explore the Experience of Pain and Its Management in People with Parkinson's Disease
Source: Parkinsons Dis. 2024 May 25;2024:8515400. doi: 10.1155/2024/8515400 (PMC11144069; doi:10.1155/2024/8515400)
Supplement: Supplementary Materials — Supplementary material provided includes: Supplementary Figure: Study design, Survey, Supplementary Table 1: Descriptions of measurements (expanded version), Interview guide, and Supplementary Table 2: Supporting quotes. [file 8515400.f1.zip]

Archive with 5 entries (5 files):
- a. PD_Supplementary Figure_Study design_v1.pdf
- b. PD_Supplementary_Survey_V1_quality check.docx
- c. PD_Supplementary_Table 1_v1_amended_quality check.docx
- d. PD_Supplementary_Interview guide_V1_quality check.docx
- e. PD_Supplementary_Table 2_V1.docx
